# Supplementary material for: Population demography of Oldham’s leaf turtle (Cyclemys oldhamii) in protected and disturbed habitats in Thailand
Source: PeerJ. 2019 Jul 2;7:e7196. doi: 10.7717/peerj.7196 (PMC6611445; doi:10.7717/peerj.7196)
Supplement: Data S1 [file peerj-07-7196-s001.xlsx]

## Sheet: Sheet1
Site	New cap/Recap	Turtle no.	Visit	Survey bout	Date	Time	Location	Notch code (mark code)	Sex (M,F,J)	# of rings on plastron scutes	Age	Carapace length (mm)	Carapace width (mm)	Shell height (mm)	Plastron length (mm)	Plastron width (mm)	Weight (g)
SE	N	1	1	1	2014-08-04	09:35:00	TJA	R12	J	6	6	111.5	100.6	37.1	105	73.1	183
SE	N	2	1	1	2014-08-06	09:53:00	TJA	L2R3R10	M	>15	16	173.8	132.1	61.9	160	97.2	673
SE	N	99	1	1	2014-07-29	13:26:00	TJA	R1	M	>15	16	170.9	135.9	57.2	156.2	100.1	605
SE	N	5	2	1	2014-09-02	10:39:00	TJA	L2R4	J	2	2	77.5	72.1	25.6	68.1	51.6	55.5
SE	N	6	2	1	2014-09-03	09:47:00	TJA	L3R2	J	2	2	74.8	69.5	24.3	67.2	47.9	47
SE	N	22	2	1	2014-09-02	09:49:00	TJA	R11	M	>15	16	163.2	123.8	49.6	145	93.9	450
SE	N	98	2	1	2014-09-02	10:20:00	TJA	L9	J	5	5	115.8	100.8	41.2	105.7	74.8	173
SE	N	102	2	1	2014-09-01	15:14:00	TJA	R2	F	>15	16	210	150.8	71.2	197.9	119.5	1080
SE	R	1	3	1	2014-10-16	09:51:00	TJA	R12	J	6	6	117.2	105.2	40	110.8	77.7	223
SE	R	5	3	1	2014-10-15	09:10:00	TJA	L2R4	J	2	2	77.8	71.2	27.9	68.5	52	59
SE	R	6	3	1	2014-10-16	10:49:00	TJA	L3R2	J	2	2	74.8	69.2	26.1	67.2	48.3	55.3
SE	N	7	3	1	2014-10-14	14:40:00	UPD	L3R3	F	>15	16	219.5	151.2	76.5	202.3	124	1195
SE	N	8	3	1	2014-10-14	15:03:00	UPD	L2R8	F	6	6	144.9	122.4	52.1	135.2	92.9	430
SE	N	9	3	1	2014-10-14	15:03:00	UPD	L2R9	M	7	7	152.2	120.5	53	138.9	91	428
SE	R	9	3	1	2014-10-15	13:54:00	UPD	L2R9	M	7	7	152.2	120.5	53	138.9	91	428
SE	N	10	3	1	2014-10-14	15:03:00	UPD	L2R10	J	6	6	124.8	106.9	43.2	109.4	78.1	239
SE	R	10	3	1	2014-10-16	15:14:00	UPD	L2R10	J	6	6	124.8	106.9	43.2	109.4	78.1	239
SE	N	11	3	1	2014-10-15	09:51:00	BMN (JP)	L2R11	F	8	8	134.2	107.9	46.1	123.3	81.9	313
SE	N	12	3	1	2014-10-15	09:51:00	BMN	L3R8	J	1	1	57.9	53.2	19.7	51.2	36	23
SE	N	13	3	1	2014-10-15	11:13:00	BMN	L3R1	J	2	2	78	71.3	29.5	71	51.3	65.8
SE	N	14	3	1	2014-10-16	09:51:00	TJA	L2R12	M	11	11	157.9	123	55	146.7	97.4	489
SE	N	15	3	1	2014-10-16	09:51:00	TJA	L3R4	M	>15	16	191.2	146	65	174.3	115.8	834
SE	N	16	3	1	2014-10-16	11:16:00	BMN	L3R9	J	1	1	59.8	56	20.5	51.2	37.8	26.2
SE	N	94	3	1	2014-10-15	09:51:00	BMN	L1R2	J	7	7	119.3	107.6	45	110	79.5	238
SE	N	95	3	1	2014-10-15	09:51:00	BMN	L1R9	J	4	4	110	97.4	38.8	98.7	71.2	172
SE	R	98	3	1	2014-10-15	09:10:00	TJA	L9	J	5	5	99.8	90	34.9	93.5	64.2	122
SE	R	98	3	1	2014-10-16	09:51:00	TJA	L9	J	5	5	115.5	100.5	39.8	105.3	74	195
SE	R	102	3	1	2014-10-16	09:25:00	TJA	R2	F	>15	16	208.8	148.9	69.8	197.7	120.7	1070
SE	R	8	4	1	2014-11-04	09:00:00	UPD	L2R8	F	6	6	145.3	122	52.9	135.1	92.9	435
SE	R	9	4	1	2014-11-03	09:20:00	UPD	L2R9	M	9	9	150.2	119.2	54.8	138.4	91.2	429
SE	R	9	4	1	2014-11-04	09:00:00	UPD	L2R9	M	9	9	150.2	119.2	54.8	138.4	91.2	429
SE	N	17	4	1	2014-11-03	09:20:00	UPD	L3R10	F	>15	16	200.8	149	72.3	186	117.9	998
SE	N	18	4	1	2014-11-03	09:20:00	UPD	L3R11	M	12	12	193.2	140.95	62.9	171.1	112.5	795
SE	N	19	4	1	2014-11-03	09:20:00	UPD	L3R12	J	5	5	94.8	85.4	35.5	81.2	61.8	112
SE	N	20	4	1	2014-11-03	09:20:00	UPD	L4R1	J	4	4	92.2	81.8	33.8	78.9	59.8	110
SE	N	21	4	1	2014-11-03	09:20:00	UPD	L4R2	F	>15	16	205.1	156.8	75.3	190.8	117.8	1040
SE	N	22	4	1	2014-11-03	09:20:00	UPD	L4R3U	M	9	9	143.1	115.6	51.2	132.8	86.8	398
SE	N	23	4	1	2014-11-03	13:39:00	TJA	L4R3T	F	11	11	164.8	130.9	51.9	153.4	97.5	515
SE	N	24	4	1	2014-11-04	06:28:00	TJA	L4R4 TJA	J	6	6	104	94.8	37.8	96.2	68.4	152
SE	N	25	4	1	2014-11-04	06:59:00	TJA	L4R8	J	5	5	109	100.1	38.1	97.9	75.1	185
SE	N	26	4	1	2014-11-04	09:00:00	UPD	L4R9	M	10	10	150.6	125.9	52.8	138.9	97.9	453
SE	R	98	4	1	2014-11-04	06:38:00	TJA	L9	J	6	6	115.3	99.8	39.1	105.6	74	180
SE	R	102	4	1	2014-11-04	06:50:00	TJA	R2	F	>15	16	186.4	144.3	70.2	177.2	113.8	892
SE	R	8	5	2	2014-12-11	14:01:00	UPD	L2R8	F	7	7	145.9	122.2	57.8	135.2	92.1	450
SE	R	8	5	2	2014-12-12	10:28:00	UPD	L2R8	F	7	7	145.9	122.2	57.8	135.2	92.1	450
SE	R	9	5	2	2014-12-11	14:01:00	UPD	L2R9	M	8	8	152.1	119.1	55.1	139	90	460
SE	R	22	5	2	2014-12-12	10:28:00	UPD	L4R3U	M	10	10	143	116.2	56	133	86.3	409
SE	N	31	5	2	2014-12-11	09:50:00	TJA	L4R10	F	>15	16	195.2	146.8	67	183.85	116.1	975
SE	N	32	5	2	2014-12-11	09:50:00	TJA	L4R11	F	>15	16	184	137	64.8	166.8	110.6	739
SE	N	33	5	2	2014-12-11	09:50:00	TJA	L4R12	F	>15	16	200.6	146.9	64.7	189.2	112	905
SE	N	34	5	2	2014-12-11	09:50:00	TJA	L8R1	F	12	12	147.1	121	51.2	142.6	92.5	435
SE	R	34	5	2	2014-12-12	08:50:00	TJA	L8R1	F	12	12	147.1	121	51.2	142.6	92.5	435
SE	N	35	5	2	2014-12-11	09:50:00	TJA	L8R2	J	4	4	101.4	88	36.9	90.2	64.8	139
SE	N	36	5	2	2014-12-11	09:50:00	TJA	L8R2R3	J	5	5	100.2	92.2	35.2	94.5	67.8	140
SE	R	36	5	2	2014-12-12	08:50:00	TJA	L8R2R3	J	5	5	100.2	92.2	35.2	94.5	67.8	140
SE	N	37	5	2	2014-12-11	12:00:00	TJA	L9R2	J	1	1	65	58	21.9	58.1	41.8	31
SE	R	37	5	2	2014-12-12	09:53:00	TJA	L9R2	J	hatching	0	65	58	21.9	58.1	41.8	31
SE	N	38	5	2	2014-12-11	14:01:00	UPD	L8R3	J	8	8	131.8	110	52	122.8	84.6	330
SE	N	39	5	2	2014-12-11	14:01:00	UPD	L8R4	J	4	4	97	90.1	33.6	86.2	64.3	124
SE	N	40	5	2	2014-12-12	08:50:00	TJA	L8R10	F	>15	16	167.2	130	54.3	152.2	101.6	598
SE	N	41	5	2	2014-12-12	10:28:00	UPD	L8R11	J	7	7	122	98.3	40.9	110.3	64	210
SE	R	98	5	2	2014-12-12	08:50:00	TJA	L9	J	5	5	115.2	100.9	39.3	105.3	74.2	190
SE	R	99	5	2	2014-12-12	08:50:00	TJA	R1	M	>15	16	172.3	134	57.4	158.6	100.9	657
SE	N	46	6	2	2015-01-19	09:17:00	TJA	L9R3	J	1	1	62.5	56.3	22.3	54.2	38.9	28.9
SE	N	93	6	2	2015-01-19	09:17:00	TJA	L1R12	F	>15	16	196.5	143	64.6	178.6	118.2	912
SE	R	13	7	2	2015-05-07	13:40:00	TJA	L3R1	J	3	3	77.95	71.2	29.1	71	51.6	64
SE	R	32	7	2	2015-05-07	13:40:00	TJA	L4R11	F	>15	16	183.9	140	63.8	169.3	109.9	728
SE	R	35	7	2	2015-05-07	13:40:00	TJA	L8R2	J	4	4	101.6	88.9	35.9	89.3	65	122
SE	R	36	7	2	2015-05-05	13:50:00	TJA	L8R2R3	J	4	4	100	91.9	34.2	94.9	67.2	142
SE	R	37	7	2	2015-05-06	14:02:00	TJA	L9R2	J	1	1	69.4	62.6	23.1	60.8	44.8	39
SE	R	46	7	2	2015-05-05	13:20:00	TJA	L9R3	J	1	1	62.2	53	19.9	54.3	39.1	19.8
SE	N	48	7	2	2015-05-06	14:02:00	TJA	L9R11	J	6	6	132.2	109.4	46.3	123.9	82.9	295
SE	R	98	7	2	2015-05-05	13:20:00	TJA	L9	J	6	6	115.6	100.9	40.9	100.8	74.6	193
SE	R	98	7	2	2015-05-06	13:38:00	TJA	L9	J	6	6	115.6	100.9	40.9	100.8	74.6	193
SE	R	99	7	2	2015-05-07	13:40:00	TJA	R1	M	>15	16	174	136.8	57.3	160.5	101.8	660
SE	R	101	7	2	2015-05-05	13:20:00	TJA	R11	M	>15	16	164.3	124	50.4	145.8	94	475
SE	R	101	7	2	2015-05-06	13:36:00	TJA	R11	M	>15	16	164.3	124	50.4	145.8	94	475
SE	R	102	7	2	2015-05-06	13:38:00	TJA	R2	F	>15	16	209.9	150.9	66.2	197.9	126	1065
SE	R	35	8	2	2015-07-24	13:34:00	TJA	L8R2	J	4	4	101.3	88.9	34.6	88.9	62.7	117
SE	R	37	8	2	2015-07-25	14:07:00	TJA	L9R2	J	1	1	72	64.7	22.4	63.2	45.5	37
SE	R	37	8	2	2015-07-26	13:40:00	TJA	L9R2	J	1	1	72	64.7	22.4	63.2	45.5	37
SE	N	49	8	2	2015-07-24	13:34:00	TJA	L9R4	J	4	4	94.7	88.2	32	86.4	63.8	110
SE	N	50	8	2	2015-07-24	14:18:00	TJA	L9R8	M	>15	16	185.9	138.2	61.3	168.2	100	694
SE	N	51	8	2	2015-07-25	14:00:00	TJA	L10R1	J	4	4	89.1	79.5	29.2	80	57.2	86
SE	N	52	8	2	2015-07-26	13:47:00	TJA	L10R2	J	3	3	78.9	71.4	26.8	72.9	48.8	59
SE	R	94	8	2	2015-07-24	13:34:00	TJA	L1R2	J	7	7	120.3	108	46.5	112.2	79.2	250
SE	R	98	8	2	2015-07-25	14:00:00	TJA	L9	J	6	6	116.8	101.8	40.3	107.2	75.1	198
SE	R	98	8	2	2015-07-26	13:40:00	TJA	L9	J	6	6	116.8	101.8	40.3	107.2	75.1	198
SE	R	99	8	2	2015-07-26	13:40:00	TJA	R1	M	>15	16	176.4	139	56.1	162.5	102.9	680
SE	R	101	8	2	2015-07-24	13:34:00	TJA	R11	M	>15	16	164.6	124.5	48.4	146	93	470
SE	R	101	8	2	2015-07-25	14:07:00	TJA	R11	M	>15	16	164.6	124.5	48.4	146	93	470
SE	R	102	8	2	2015-07-25	13:35:00	TJA	R2	F	>15	16	186.5	144.2	66.8	176.8	113.2	880
SE	R	1	9	3	2015-08-22	11:45:00	TJA	R12	J	6	6	120.2	107	41	114	79.4	315
SE	R	11	9	3	2015-08-21	14:10:00	TJA	L2R11	F	9	9	134.05	107.4	45.2	124.4	82	306
SE	R	13	9	3	2015-08-21	13:50:00	TJA	L3R1	J	3	3	78.8	73	30.6	72	52	73
SE	R	37	9	3	2015-08-21	13:04:00	TJA	L9R2	J	2	2	73.4	65.8	23.7	64.5	44.95	44.5
SE	R	37	9	3	2015-08-22	11:24:00	TJA	L9R2	J	2	2	73.4	65.8	23.7	64.5	44.95	44.5
SE	R	48	9	3	2015-08-20	12:41:00	TJA	L9R11	J	6	6	132	110	46	123.7	83.2	290
SE	R	52	9	3	2015-08-21	13:04:00	TJA	L10R2	J	3	3	81.2	73.1	27.8	75.2	50.2	67
SE	R	52	9	3	2015-08-22	11:17:00	TJA	L10R2	J	3	3	81.2	73.1	27.8	75.2	50.2	67
SE	N	53	9	3	2015-08-21	13:27:00	TJA	L10R9	F	>15	16	193.8	137.8	70.5	183.3	107.95	933
SE	N	54	9	3	2015-08-21	14:10:00	TJA	L9R12	M	>15	16	166.8	133	53.7	150	105.95	560
SE	R	94	9	3	2015-08-21	13:50:00	TJA	L1R2	J	7	7	120.95	107.3	47.5	111.7	79.8	245
SE	R	95	9	3	2015-08-20	12:41:00	TJA	L1R9	J	4	4	109.9	95.9	38.95	98.2	70.8	160
SE	N	97	9	3	2015-08-22	11:45:00	TJA	L2R2	M	>15	16	173.9	131.4	61.2	160.6	99.5	632
SE	R	98	9	3	2015-08-20	13:08:00	TJA	L9	J	5	5	117.2	101.2	41.4	107	75.2	200
SE	R	98	9	3	2015-08-22	11:45:00	TJA	L9	J	5	5	117.2	101.2	41.4	107	75.2	200
SE	R	101	9	3	2015-08-22	11:30:00	TJA	R11	M	10	10	165	123.2	50	146.2	94.2	498
SE	R	1	10	3	2015-09-11	13:45:00	TJA	R12	J	7	7	120.3	107.2	42	115.5	79.3	231
SE	R	14	10	3	2015-09-10	13:34:00	TJA	L2R12	M	10	10	158.2	123.2	53	146.8	97.5	475
SE	R	36	10	3	2015-09-10	13:59:00	TJA	L8R2R3	J	5	5	100.2	91.8	36	95.4	67.8	139
SE	R	49	10	3	2015-09-10	13:34:00	TJA	L9R4	J	4	4	95	88.2	33.2	86.6	64.2	118
SE	R	51	10	3	2015-09-10	13:34:00	TJA	L10R1	J	4	4	89.1	79.8	30.8	80.1	57.8	87.5
SE	R	98	10	3	2015-09-11	13:25:00	TJA	L9	J	6	6	117	101.95	43.05	107.2	75.4	218
SE	R	7	11	3	2015-10-15	10:43:00	UPD	L3R3	F	>15	16	218.9	151.8	77.8	200.5	124	1180
SE	R	8	11	3	2015-10-15	10:43:00	UPD	L2R8	F	8	8	148	122	62.8	137.8	94.2	460
SE	R	8	11	3	2015-10-17	10:05:00	UPD	L2R8	F	8	8	148	122	62.8	137.8	94.2	460
SE	R	9	11	3	2015-10-16	14:05:00	UPD	L2R9	M	9	9	155.4	120.8	55.5	142	92.9	480
SE	R	10	11	3	2015-10-17	10:05:00	UPD	L2R10	J	7	7	131.2	110.7	46	115.7	80.9	274
SE	R	11	11	3	2015-10-16	10:16:00	BMN	L2R11	F	9	9	135.2	108.8	47.5	125.5	82.4	322
SE	R	22	11	3	2015-10-15	10:43:00	UPD	L4R3U	M	10	10	164.2	131	55	154	97.8	528
SE	R	37	11	3	2015-10-15	14:27:00	TJA	L9R2	J	3	3	74.8	66.9	24.9	66.4	48	48.7
SE	R	37	11	3	2015-10-17	14:18:00	TJA	L9R2	J	3	3	74.8	66.9	24.9	66.4	48	48.7
SE	R	52	11	3	2015-10-16	09:40:00	TJA	L10R2	J	5	5	85.2	76.5	30.8	80	53.1	81.1
SE	R	52	11	3	2015-10-17	14:18:00	TJA	L10R2	J	5	5	85.2	76.5	30.8	80	53.1	81.1
SE	N	56	11	3	2015-10-15	10:43:00	UPD	L10R8	F	>15	16	260	177.3	87.2	228	138.2	1757
SE	R	56	11	3	2015-10-17	10:05:00	UPD	L10R8	F	>15	16	260	177.3	87.2	228	138.2	1757
SE	N	57	11	3	2015-10-15	10:43:00	UPD	L10R4	F	>15	16	233.3	159.8	76.2	198.4	121.8	1220
SE	N	58	11	3	2015-10-15	10:43:00	UPD	L10R10	M	11	11	171	133.1	55.2	154.4	97.9	590
SE	N	59	11	3	2015-10-15	10:43:00	UPD	L10R11	J	6	6	130	108.2	45.3	116.8	80.95	287
SE	N	60	11	3	2015-10-15	10:43:00	UPD	L11R1	J	7	7	130.8	110.8	48.2	124.2	81.2	310
SE	R	60	11	3	2015-10-16	14:05:00	UPD	L11R1	J	7	7	130.8	110.8	48.2	124.2	81.2	310
SE	R	60	11	3	2015-10-17	10:05:00	UPD	L11R1	J	7	7	130.8	110.8	48.2	124.2	81.2	310
SE	N	61	11	3	2015-10-15	14:27:00	TJA	L1R1R2	J	1	1	60.6	56	22.2	52.2	38.7	29
SE	R	61	11	3	2015-10-17	14:18:00	TJA	L1R1R2	J	hatching	0	60.6	56	22.2	52.2	38.7	29
SE	N	63	11	3	2015-10-16	09:40:00	TJA	L1R1R8	J	1	1	56.8	54.1	20.3	51	36.9	23.3
SE	N	64	11	3	2015-10-16	14:05:00	UPD	L11R2	F	8	8	135.8	115	45.9	125.8	86.2	302
SE	R	93	11	3	2015-10-16	10:16:00	BMN	L1R12	F	>15	16	197.5	143	67	179	118.6	950
SE	R	1	12	3	2015-11-04	11:36:00	BMN	R12	J	8	8	123	109.7	43	116.8	80.9	252
SE	R	9	12	3	2015-11-05	08:22:00	UPD	L2R9	M	9	9	158.3	123.9	57.9	144.4	94.5	508
SE	R	13	12	3	2015-11-04	11:30:00	BMN	L3R1	J	5	5	81	76.1	34	75.8	54.95	84
SE	R	13	12	3	2015-11-05	07:00:00	BMN	L3R1	J	5	5	81	76.1	34	75.8	54.95	84
SE	R	15	12	3	2015-11-05	08:55:00	UPD	L3R4	M	>15	16	190.9	149	61	174.6	116.2	838
SE	R	22	12	3	2015-11-04	09:10:00	UPD	L4R3U	M	10	10	164.8	131.95	53.4	153.9	96.95	520
SE	R	52	12	3	2015-11-04	10:53:00	TJA	L10R2	J	4	4	85.3	77.5	29.7	81	53.8	80
SE	R	57	12	3	2015-11-04	09:00:00	UPD	L10R4	F	>15	16	224	160.5	72	198.2	121.3	1220
SE	R	61	12	3	2015-11-04	11:03:00	TJA	L1R1R2	J	1	1	62.5	58.3	22.6	53.7	40	30
SE	N	65	12	3	2015-11-05	08:39:00	UPD	L10R12	F	>15	16	184.9	143.3	61.2	167	110.1	760
SE	R	98	12	3	2015-11-03	08:58:00	TJA	L9	J	5	5	117.5	102.2	43.2	108	76.2	220
SE	R	99	12	3	2015-11-04	10:30:00	TJA	R1	M	>15	16	179.7	140.2	60	166.4	104.5	690
SE	R	102	12	3	2015-11-03	08:46:00	TJA	R2	F	>15	16	186.9	144.8	68.4	177.2	114	930
SE	R	2	13	4	2015-12-08	09:18:00	TJA	L2R3R10	M	>15	16	173.7	132.5	59.6	160	100	672
SE	R	8	13	4	2015-12-08	10:44:00	UPD	L2R8	F	8	8	153.4	127.8	56.2	142.7	97.2	518
SE	R	8	13	4	2015-12-10	10:45:00	UPD	L2R8	F	8	8	153.4	127.8	56.2	142.7	97.2	518
SE	R	9	13	4	2015-12-10	10:45:00	UPD	L2R9	M	7	7	160.6	124.5	57	146.2	95.5	540
SE	R	14	13	4	2015-12-08	09:18:00	TJA	L2R12	M	11	11	158.8	124	54.4	143	98	493
SE	R	14	13	4	2015-12-10	09:17:00	TJA	L2R12	M	11	11	158.8	124	54.4	143	98	493
SE	R	18	13	4	2015-12-08	10:45:00	UPD	L3R11	M	>15	16	193.2	146	61.3	170.95	118.2	844
SE	R	18	13	4	2015-12-10	10:45:00	UPD	L3R11	M	>15	16	193.2	146	61.3	170.95	118.2	844
SE	R	32	13	4	2015-12-10	09:17:00	TJA	L4R11	F	>15	16	184	140	65.8	168.8	110.9	809
SE	R	33	13	4	2015-12-10	10:45:00	UPD	L4R12	F	>15	16	200.2	148.8	65.5	190.4	115.2	877
SE	R	50	13	4	2015-12-10	09:17:00	TJA	L9R8	M	>15	16	187	139.2	61.7	168.5	106.5	739
SE	R	60	13	4	2015-12-10	10:45:00	UPD	L11R1	J	5	5	135.2	112.2	50.3	128	83.8	328
SE	R	64	13	4	2015-12-10	10:45:00	UPD	L11R2	F	5	5	136.8	115	49.7	127	87	318
SE	N	66	13	4	2015-12-08	09:18:00	TJA	L11R3	F	10	10	146.5	116.2	48.5	141.4	91.4	374
SE	N	67	13	4	2015-12-09	09:20:00	TJA	L11R4	F	10	10	139.9	122.3	53.2	133.3	93.7	440.8
SE	N	68	13	4	2015-12-09	09:20:00	TJA	L1R2R3	J	1	1	69.9	64.2	26.5	59.5	44.6	43.5
SE	R	8	14	4	2016-01-21	13:20:00	UPD	L2R8	F	8	8	153.2	127.8	56.3	142.9	97.2	513
SE	R	8	14	4	2016-01-23	11:04:00	UPD	L2R8	F	8	8	153.2	127.8	56.3	142.9	97.2	513
SE	R	22	14	4	2016-01-22	11:35:00	UPD	L4R3U	M	12	12	164.8	131.8	56	154.8	97.7	538
SE	R	33	14	4	2016-01-22	11:35:00	UPD	L4R12	F	>15	16	200	149.95	65.2	190.5	112.1	909
SE	R	37	14	4	2016-01-23	11:44:00	TJA	L9R2	J	3	3	76	68.8	25.8	68	49.9	52
SE	R	52	14	4	2016-01-23	11:47:00	TJA	L10R2	J	5	5	88.3	81.3	31.2	84.6	56.8	97.9
SE	R	58	14	4	2016-01-22	11:35:00	UPD	L10R10	M	>15	16	170.8	133.2	55.2	153.5	98.2	580
SE	R	60	14	4	2016-01-23	11:14:00	UPD	L11R1	J	7	7	135	112.2	51	128.2	84.2	333
SE	R	61	14	4	2016-01-22	12:30:00	TJA	L1R1R2	J	2	2	69.7	66	24.9	61.1	45.5	45
SE	R	68	14	4	2016-01-23	11:47:00	TJA	L1R2R3	J	1	1	71.5	66.9	25.8	61.6	46.7	44
SE	R	98	14	4	2016-01-21	14:02:00	TJA	L9	J	5	5	118.2	104.3	44.4	109.5	77	230
SE	R	15	15	4	2016-02-25	11:07:00	UPD	L3R4	M	>15	16	191	148.9	62.2	174.6	115.1	842
SE	N	104	16	4	2016-03-15	12:01:00	UPD	L2R3R9	M	>15	16	177.2	141	61.2	163.6	108.9	690
SE	R	2	17	5	2016-05-19	11:36:00	TJA	L2R3R10	M	>15	16	173.8	132.2	62.1	159.9	98.2	613
SE	R	13	17	5	2016-05-19	11:14:00	TJA	L3R1	J	4	4	82.2	77.8	32.8	76.6	56.2	840
SE	R	36	17	5	2016-05-19	11:36:00	TJA	L8R2R3	J	4	4	100	92.5	35	95.2	68	140
SE	R	51	17	5	2016-05-19	11:36:00	TJA	L10R1	J	4	4	99.5	84.2	31.5	85.2	61.9	100
SE	R	52	17	5	2016-05-19	11:36:00	TJA	L10R2	J	4	4	88.5	81.1	30.9	84.3	56.9	88
SE	N	69	17	5	2016-05-18	13:15:00	TJA	L11R9	J	7	7	142.5	119.8	46.2	134.1	90.9	335
SE	R	69	17	5	2016-05-19	11:36:00	TJA	L11R9	J	7	7	142.5	119.8	46.2	134.1	90.9	335
SE	N	70	17	5	2016-05-19	11:14:00	TJA	L11R8	F	>15	16	180.2	143.2	67.7	169.8	108.9	760
SE	R	98	17	5	2016-05-20	06:25:00	TJA	L9	J	5	5	118.9	103	46.1	109.5	76.2	215
SE	R	13	18	5	2016-07-22	13:40:00	TJA	L3R1	J	5	5	86.1	80.3	33.8	79	58.2	100
SE	R	14	18	5	2016-07-23	15:24:00	TJA	L2R12	M	10	10	158.2	123.3	57.5	147.8	97.9	513
SE	R	33	18	5	2016-07-25	12:51:00	UP TJA2	L4R12	F	>15	16	200.2	148.7	63.5	189.1	112	782
SE	R	48	18	5	2016-07-23	14:28:00	TJA	L9R11	J	6	6	134	112.3	46.8	126.1	83.2	320
SE	N	72	18	5	2016-07-14	ni	UPD	L1R1R9	F	>15	16	203.9	159.9	71.2	196.8	124.8	1005
SE	N	74	18	5	2016-07-23	14:51:00	TJA	L1R1R4	F	>15	16	207.5	147	72	197.6	118	1005
SE	N	75	18	5	2016-07-24	14:38:00	TJA	L1R3R8	J	6	6	136.2	113.3	45.2	128.3	85.9	328
SE	N	76	18	5	2016-07-25	13:00:00	UPTJA3	L1R1R11	F	>15	16	180.5	137.5	56.6	193.9	104	599
SE	N	77	18	5	2016-07-25	13:25:00	UPTJA2	L1R1R10	F	>15	16	160.1	128.4	52.5	145.4	103.4	492
SE	N	78	18	5	2016-07-25	13:49:00	UPTJA3	L1R2R8	M	9	9	138.9	112.2	50	129.9	88.4	312
SE	N	79	18	5	2016-07-25	14:20:00	UPTJA2	L11R10	J	4	4	107.5	96.6	41.4	98.7	70.1	195.5
SE	N	80	18	5	2016-07-25	ni	UPTJA2	L2R2R3	J	1	1	61.7	57.7	20.8	55.5	39.8	27
SE	N	81	18	5	2016-07-25	15:29:00	UPTJA2	L1R2R10	F	>15	16	190.6	140.6	65.6	144.9	107.3	818
SE	N	82	18	5	2016-07-25	15:33:00	UPTJA3	L2R2R8	J	6	6	111.8	104.6	41.2	105.6	78.2	202
SE	N	83	18	5	2016-07-25	15:40:00	UPTJA3	L1R2R9	F	9	9	195	115	45.3	134.1	90	330
SE	R	104	18	5	2016-07-24	10:32:00	Steam UPD	L2R3R9	M	>15	16	177.5	141.1	60.5	163.3	109.6	667
SE	R	24	19	5	2016-08-08	09:53:00	UP TJA3	L4R4 TJA	J	6	6	104.9	95	38.4	97.8	69.2	164
SE	R	49	19	5	2016-08-08	10:32:00	UP TJA2	L9R4	J	5	5	95	89.4	32.9	87.2	64.9	114
SE	R	52	19	5	2016-08-08	11:38:00	TJA	L10R2	J	6	6	95.9	86.2	35.2	91.2	61	NI
SE	R	79	19	5	2016-08-09	09:42:00	UP TJA2	L11R10	J	5	5	107.8	97.1	39.2	99.7	71.1	173
SE	R	82	19	5	2016-08-08	09:53:00	UP TJA3	L2R2R8	J	6	6	111.9	105	41.9	105.8	78.2	203
SE	R	79	20	5	2016-09-05	17:00:00	UP TJA2	L11R10	J	5	5	110	97.1	39.4	99.7	71.1	180
